# Supplementary material for: Protection of cultured brain endothelial cells from cytokine-induced damage by α-melanocyte stimulating hormone
Source: PeerJ. 2018 May 15;6:e4774. doi: 10.7717/peerj.4774 (PMC5958884; doi:10.7717/peerj.4774)
Supplement: Supplemental Information 1 [file peerj-06-4774-s001.xlsx]

## Sheet: Fig2A
Time (h)	control				1000 nM -MSH					10 nM -MSH							0.1 nM -MSH							10 pM MSH						1 pM MSH			TX-100		cytokine
0	1	1	1	1	1	1	1	1	1	1	1	1	1	1	1	1	1	1	1	1	1	1	1	1	1	1	1	1	1	1	1	1	1	1	1	1	1	1	1	1	1
1	0.6116	0.6826	0.8409	0.8525	0.8283	0.6811	0.6897	0.613	0.5845	0.7043	0.6441	0.6147	0.8344	0.5208	0.703	0.7773	0.6868	0.6266	0.5086	0.8158	0.8055	0.7883	0.5643	0.7819	0.7603	0.7032	0.7666	0.7235	0.8986	0.731	0.6328	0.6396	0.0105	0.0134	0.8639	0.6427	0.8959	0.667	0.7197	0.7942	0.5862
2	0.6048	0.6724	0.7971	0.8483	0.794	0.6225	0.6718	0.5915	0.5812	0.701	0.6319	0.5898	0.8331	0.5223	0.7018	0.7565	0.6842	0.5931	0.5036	0.797	0.7789	0.7941	0.5534	0.7515	0.7312	0.6951	0.7284	0.6977	0.922	0.692	0.6192	0.643	0.0104	0.0135	0.6078	0.4313	0.5533	0.3735	0.4493	0.4919	0.4095
3	0.6034	0.6616	0.8009	0.8398	0.8013	0.6353	0.6832	0.5881	0.5624	0.7228	0.6511	0.6077	0.8132	0.5093	0.6796	0.766	0.6897	0.6128	0.5085	0.7902	0.7818	0.7846	0.5541	0.7761	0.741	0.6839	0.7332	0.7061	0.9599	0.7137	0.6342	0.639	0.0103	0.0133	0.5736	0.4067	0.5379	0.3405	0.4265	0.471	0.3806
4	0.6053	0.6517	0.7946	0.8481	0.8239	0.638	0.6732	0.5922	0.5488	0.7514	0.6721	0.6253	0.8125	0.5081	0.6776	0.7701	0.7097	0.625	0.5138	0.7982	0.7766	0.7893	0.5679	0.7888	0.7546	0.6984	0.7331	0.6985	0.965	0.7405	0.6434	0.6354	0.0102	0.0132	0.537	0.3698	0.4979	0.315	0.3897	0.4176	0.3385
5	0.5916	0.654	0.7903	0.8322	0.8499	0.6433	0.6725	0.6022	0.5352	0.7705	0.683	0.628	0.7954	0.5063	0.6603	0.7791	0.7274	0.632	0.5124	0.7938	0.7716	0.7859	0.5768	0.7867	0.7571	0.6842	0.7269	0.6958	0.9751	0.7516	0.6488	0.6314	0.01	0.0132	0.5191	0.3538	0.4697	0.2991	0.3736	0.3929	0.3263
6	0.6062	0.6592	0.8042	0.8442	0.8701	0.654	0.682	0.6116	0.5409	0.792	0.6917	0.6317	0.8063	0.52	0.6596	0.8038	0.7483	0.6393	0.5148	0.8146	0.784	0.7982	0.5871	0.789	0.7615	0.6887	0.7496	0.7084	0.9894	0.7733	0.6515	0.6413	0.0101	0.0132	0.5113	0.3437	0.4649	0.2913	0.3658	0.3809	0.3164
7	0.6097	0.6637	0.8103	0.8665	0.9008	0.6668	0.6989	0.6164	0.5492	0.8191	0.6966	0.6509	0.8119	0.5375	0.6624	0.8402	0.7752	0.6413	0.5186	0.8292	0.7859	0.7952	0.5997	0.7969	0.7703	0.6887	0.7609	0.7089	1.0179	0.7972	0.6569	0.6495	0.0099	0.0132	0.5112	0.3344	0.4539	0.2822	0.3544	0.3651	0.3037
8	0.618	0.6781	0.8151	0.8813	0.9272	0.6734	0.7134	0.6291	0.5599	0.8531	0.7049	0.6557	0.8206	0.5521	0.6702	0.873	0.7969	0.6475	0.5247	0.84	0.7839	0.8027	0.6095	0.8012	0.7721	0.6868	0.7646	0.713	0.9818	0.8177	0.6635	0.6584	0.01	0.0132	0.5055	0.3227	0.4346	0.2701	0.3426	0.3453	0.286
9	0.6319	0.6927	0.8258	0.8883	0.9687	0.6846	0.723	0.6306	0.572	0.8789	0.713	0.6682	0.8281	0.5709	0.6671	0.9009	0.822	0.6501	0.5296	0.8365	0.7817	0.8053	0.6242	0.8098	0.7811	0.693	0.7696	0.7219	0.9918	0.8426	0.6737	0.6749	0.01	0.0132	0.5001	0.3094	0.4124	0.2571	0.3268	0.3293	0.2742
10	0.6396	0.6967	0.8419	0.9217	1.0035	0.7014	0.7371	0.6554	0.5808	0.907	0.7261	0.6795	0.8437	0.5806	0.6902	0.9326	0.8475	0.6571	0.5374	0.8517	0.7762	0.8165	0.6381	0.8245	0.8062	0.7105	0.7897	0.7292	1.0031	0.87	0.6932	0.6887	0.0099	0.0132	0.5016	0.3011	0.4023	0.2462	0.3161	0.3176	0.2652
11	0.6534	0.715	0.8571	0.9346	1.0332	0.7214	0.7503	0.6637	0.5922	0.9381	0.7415	0.6945	0.8638	0.5911	0.7072	0.9705	0.8781	0.6568	0.5458	0.8807	0.804	0.8351	0.6566	0.8271	0.8172	0.7288	0.814	0.7491	1.0097	0.8955	0.7142	0.7054	0.0098	0.0132	0.5043	0.2902	0.3928	0.2391	0.3074	0.3088	0.2589
12	0.6725	0.7316	0.8829	0.9516	1.0746	0.7417	0.7728	0.6753	0.6056	0.9688	0.7492	0.7086	0.8851	0.6	0.712	1.002	0.9099	0.6677	0.5676	0.8909	0.8193	0.8589	0.6749	0.8382	0.8332	0.7428	0.8358	0.7691	1.0307	0.9203	0.7272	0.7188	0.0098	0.0132	0.5088	0.2831	0.3851	0.2344	0.2985	0.3031	0.2531
13	0.6879	0.7516	0.9	0.979	1.1012	0.7567	0.7896	0.6925	0.6207	1.0077	0.7632	0.7216	0.8997	0.6125	0.7429	1.0378	0.9468	0.6778	0.5766	0.9113	0.8278	0.878	0.6953	0.8592	0.8664	0.7563	0.8559	0.7755	1.0659	0.9542	0.7407	0.7348	0.0098	0.0132	0.5145	0.2793	0.3823	0.2333	0.2911	0.2976	0.2468
14	0.705	0.7669	0.9184	1.0059	1.1385	0.773	0.8087	0.7011	0.6318	1.0431	0.7791	0.7357	0.9159	0.6161	0.7644	1.0623	0.984	0.6829	0.5864	0.9267	0.8413	0.8938	0.7159	0.8761	0.8913	0.7667	0.8737	0.7966	1.0951	0.9704	0.7586	0.748	0.0098	0.0132	0.5166	0.275	0.3779	0.2304	0.286	0.29	0.2404
15	0.7205	0.7749	0.9354	1.0305	1.1768	0.8044	0.8198	0.7084	0.6407	1.0779	0.7856	0.7701	0.9289	0.6253	0.7841	1.1002	1.0107	0.7111	0.6	0.9363	0.8555	0.9144	0.7376	0.9036	0.9095	0.7811	0.8846	0.8094	1.1234	0.9964	0.7772	0.7611	0.0097	0.0132	0.5203	0.2669	0.3712	0.2238	0.2813	0.2833	0.2346
16	0.7322	0.7813	0.9526	1.0391	1.1969	0.8299	0.8297	0.7156	0.6414	1.1115	0.8022	0.7805	0.9468	0.6305	0.798	1.14	1.045	0.7156	0.6055	0.9428	0.8647	0.9184	0.7514	0.9217	0.9221	0.8021	0.8981	0.8207	1.1452	1.0206	0.7914	0.7693	0.0096	0.0132	0.5211	0.2605	0.3643	0.2175	0.2735	0.274	0.2285
17	0.7401	0.7883	0.9636	1.0499	1.2143	0.8444	0.826	0.7226	0.6441	1.1382	0.8131	0.7886	0.9559	0.6358	0.8051	1.1773	1.0788	0.72	0.6143	0.9478	0.8654	0.9254	0.7683	0.9447	0.9307	0.8074	0.9122	0.835	1.1815	1.0372	0.7952	0.7763	0.0097	0.0132	0.5223	0.2537	0.3557	0.2103	0.2653	0.2672	0.221
18	0.7446	0.7876	0.9655	1.0618	1.2179	0.8595	0.8305	0.7272	0.6409	1.1671	0.8178	0.8017	0.9494	0.635	0.809	1.2033	1.1097	0.7239	0.6182	0.9442	0.8722	0.9321	0.7885	0.9639	0.935	0.8162	0.9149	0.8442	1.1989	1.0476	0.8074	0.7808	0.0096	0.0132	0.5243	0.248	0.3481	0.2027	0.2572	0.26	0.2135
19	0.7525	0.7834	0.9684	1.059	1.2367	0.8792	0.8279	0.7258	0.629	1.1884	0.821	0.8116	0.9524	0.6324	0.8027	1.2319	1.1405	0.7366	0.6154	0.9377	0.8713	0.9281	0.7996	0.9777	0.9487	0.8058	0.9179	0.714	1.2362	1.0527	0.8135	0.7835	0.0095	0.0132	0.5235	0.2422	0.3368	0.1956	0.2465	0.2493	0.2066
20	0.7533	0.7804	0.9692	1.0586	1.2676	0.8875	0.8144	0.7259	0.6225	1.2005	0.826	0.8204	0.9492	0.6312	0.7972	1.2543	1.1628	0.7325	0.615	0.926	0.8683	0.9352	0.8154	0.9989	0.9578	0.8056	0.9098	0.8436	1.2574	1.0505	0.8176	0.7735	0.0096	0.0131	0.5226	0.2325	0.3258	0.1871	0.2373	0.2385	0.2027
21	0.7595	0.7698	0.9656	1.0491	1.2829	0.8937	0.808	0.7339	0.6181	1.2233	0.8312	0.8164	0.9405	0.6194	0.7734	1.282	1.1917	0.7333	0.6182	0.9195	0.8581	0.9281	0.833	1.0126	0.9542	0.7999	0.8954	0.8546	1.2811	1.046	0.8185	0.7636	0.0097	0.0133	0.5225	0.2257	0.3158	0.1794	0.2294	0.2272	0.1962
22	0.7581	0.7594	0.9627	1.0518	1.3029	0.9057	0.8015	0.7275	0.6125	1.2349	0.8253	0.8184	0.9305	0.6144	0.758	1.3049	1.2195	0.7254	0.616	0.9103	0.851	0.9163	0.8506	1.0244	0.9524	0.7917	0.8898	0.8471	1.2812	1.0447	0.8186	0.7623	0.0094	0.013	0.5209	0.2189	0.3094	0.1746	0.222	0.2176	0.1901
23	0.7468	0.7432	0.9538	1.0467	1.3128	0.9047	0.7863	0.7161	0.6029	1.2373	0.8266	0.8271	0.92	0.6054	0.7422	1.332	1.2457	0.7215	0.6139	0.8917	0.8403	0.9093	0.849	1.0417	0.9543	0.7715	0.877	0.842	1.3097	1.0529	0.8192	0.7468	0.0096	0.0131	0.5195	0.211	0.2986	0.168	0.2123	0.2083	0.1857
24	0.7433	0.727	0.9407	1.0394	1.3175	0.9042	0.7704	0.707	0.5418	1.2511	0.8196	0.8276	0.9069	0.6015	0.7127	1.3396	1.2669	0.7206	0.6092	0.8768	0.8308	0.8957	0.8543	1.0416	0.9486	0.7623	0.8697	0.841	1.3097	1.0391	0.8209	0.7413	0.0094	0.0131	0.515	0.2046	0.2886	0.1643	0.2066	0.1991	0.1773

## Sheet: Fig2B
C	1	10	100	10	1000	TX-100
100.572	110.773	91.8097	98.6104	95.6024	90.8942	0.653915
99.1336	97.8257	96.6487	100.049	114.566	100.572	1.96175
96.6487	96.3871	92.7252	104.103	101.095	100.965
100.703	106.457	104.234	110.773	103.58	98.0873
99.1336	110.381	95.7332	110.381	97.041	101.749
92.3328	109.858	103.319	123.328	102.665	102.534
102.796	84.4859	97.4334	101.357	97.8257	97.5642
108.681	96.2563	111.689	107.504	90.5019	101.88

## Sheet: Fig3A
C	10+10	10+25	25+25	50+25
1.0147	0.1916	0.2624	0.263	0.3193
0.8052	0.2675	0.4187	0.3228	0.3194
0.7768	0.2646	0.4364	0.2271	0.3455
0.9351	0.1929	0.4219	0.2235	0.3365
0.8644	0.2816	0.3366	0.3544	0.3559
1.0954	0.1115

## Sheet: Fig3B
Time (h)	control					TX-100		TNFα + IL1β			10 pM MSH						1 pM αMSH
0	1	1	1	1	1	1	1	1	1	1	1	1	1	1	1	1	1	1	1	1	1
1	0.9182	0.918	0.9134	0.9296	0.9368	0.0109	0.0139	0.9824	0.8262	0.9775	0.8857	1.0244	1.0089	1.0045	1.0031	0.993	1.0202	1.0084	0.8916	0.9796	1.0359
3	0.9088	0.9181	0.8842	0.9296	0.9272	0.0105	0.0135	0.6003	0.5863	0.6264	0.5224	0.7107	0.6699	0.6762	0.6932	0.5853	0.7131	0.681	0.6108	0.6975	0.7263
4	0.9257	0.9291	0.882	0.9382	0.9359	0.0104	0.0135	0.485	0.4823	0.5173	0.4224	0.5904	0.542	0.5584	0.5528	0.4981	0.6036	0.5771	0.5159	0.5962	0.6078
5	0.9607	0.9325	0.894	0.9576	0.9473	0.0102	0.0133	0.4215	0.4143	0.4506	0.378	0.546	0.5091	0.5151	0.5054	0.4558	0.5704	0.5469	0.4682	0.5608	0.5459
6	0.9663	0.9351	0.9292	0.959	0.9391	0.0103	0.0133	0.4152	0.4003	0.4285	0.3755	0.5519	0.5233	0.5285	0.5192	0.4429	0.5786	0.5561	0.4711	0.5693	0.5294
7	0.9815	0.9346	0.9464	0.9767	0.9432	0.0101	0.0132	0.442	0.4276	0.4558	0.3851	0.581	0.5575	0.5558	0.5604	0.4541	0.6104	0.5867	0.4958	0.5937	0.5631
8	0.9734	0.9293	0.9418	0.9704	0.9448	0.0102	0.0132	0.4726	0.4465	0.4798	0.3895	0.605	0.5883	0.5758	0.5859	0.4605	0.6305	0.6071	0.509	0.6163	0.5803
9	0.9753	0.9293	0.942	0.9666	0.9427	0.01	0.0131	0.4947	0.4606	0.5039	0.3897	0.6172	0.5993	0.5869	0.599	0.4684	0.6413	0.6231	0.5166	0.6168	0.6034
10	0.9774	0.9327	0.954	0.9591	0.9381	0.01	0.0132	0.5039	0.4699	0.5145	0.384	0.6233	0.6037	0.5892	0.6018	0.4735	0.6423	0.6303	0.5207	0.6183	0.6119
11	0.9722	0.9272	0.9534	0.9633	0.9516	0.01	0.0132	0.5102	0.4734	0.5127	0.38	0.6254	0.6029	0.5843	0.5995	0.4734	0.6431	0.6286	0.5163	0.6131	0.6148
12	0.9805	0.9245	0.964	0.9637	0.9668	0.0101	0.0132	0.5118	0.4725	0.5081	0.3787	0.6177	0.5987	0.5792	0.5954	0.4735	0.6384	0.6294	0.513	0.6071	0.6173
13	0.9731	0.9254	0.9681	0.9604	0.969	0.01	0.0131	0.5072	0.4697	0.5064	0.3753	0.607	0.596	0.5738	0.5914	0.4746	0.6372	0.6283	0.511	0.6022	0.616
14	0.9615	0.9121	0.9683	0.9535	0.9701	0.0099	0.0132	0.5041	0.4673	0.5029	0.3714	0.5965	0.5916	0.5648	0.5866	0.476	0.6261	0.6225	0.5061	0.593	0.618
15	0.9693	0.9083	0.9669	0.9453	0.9668	0.01	0.0133	0.5014	0.464	0.4967	0.3662	0.5856	0.5846	0.5582	0.5767	0.4726	0.6148	0.6181	0.4996	0.585	0.615
16	0.957	0.9027	0.9635	0.9374	0.9657	0.01	0.0132	0.4918	0.4603	0.4877	0.3595	0.5716	0.5713	0.5502	0.5659	0.4651	0.6021	0.6096	0.4933	0.579	0.6064
17	0.9576	0.8934	0.967	0.923	0.9618	0.0099	0.0132	0.4754	0.4536	0.4709	0.3505	0.5567	0.5557	0.5414	0.5508	0.4626	0.5891	0.5951	0.4797	0.5642	0.5992
18	0.9556	0.8699	0.9561	0.9177	0.9525	0.01	0.0132	0.4576	0.4369	0.4508	0.3383	0.5365	0.5367	0.5237	0.5337	0.4463	0.5758	0.5769	0.4619	0.5539	0.5831
19	0.9482	0.8599	0.9517	0.9055	0.9391	0.0099	0.0132	0.4325	0.4154	0.4269	0.3229	0.5208	0.5172	0.5021	0.516	0.4281	0.5599	0.5603	0.4427	0.5332	0.5618
20	0.9322	0.8435	0.9384	0.9008	0.9423	0.0099	0.0132	0.4014	0.3913	0.3952	0.2985	0.5073	0.4983	0.4883	0.4991	0.4149	0.537	0.5401	0.4173	0.5101	0.5338
21	0.9299	0.8412	0.9225	0.8889	0.9378	0.01	0.0131	0.3638	0.3586	0.3674	0.2723	0.4832	0.4702	0.4647	0.4761	0.394	0.5223	0.5161	0.3966	0.4909	0.4962
22	0.9244	0.8132	0.9062	0.8767	0.9276	0.0098	0.0132	0.3315	0.3218	0.331	0.2472	0.4632	0.4473	0.435	0.4588	0.3675	0.5035	0.4932	0.3716	0.4738	0.475
23	0.9205	0.798	0.8939	0.8691	0.9125	0.0099	0.0132	0.2955	0.2893	0.3004	0.2292	0.4483	0.4315	0.4124	0.441	0.3538	0.4895	0.4743	0.3425	0.4633	0.4611
24	0.9011	0.7854	0.8848	0.8497	0.9022	0.0098	0.0132	0.2675	0.2646	0.2816	0.2163	0.4367	0.417	0.3995	0.4308	0.3437	0.4774	0.4606	0.322	0.4547	0.456

## Sheet: Fig3C
C	CK	1	10
0.9011	0.2675	0.4774	0.2163
0.7854	0.2646	0.4606	0.4367
0.8848	0.2816	0.322	0.417
0.8497		0.4547	0.3995
0.9022		0.456	0.4308
			0.3437

## Sheet: Fig4
FITC				EBA
C	CK	10	1	C	CK	10	1
1.86115	2.16664	2.24184	1.90815	0.392909	2.77389	1.35298	1.31458
1.80475	2.18544	2.13374	1.99275	0.508117	3.17712	1.11296	0.94015
1.92225	2.21834	2.21834	1.86585	0.652128	2.38026	0.997755	0.853748
1.95045	2.14314	2.09145	1.99745	0.94015	2.8603	0.853744	0.824942
1.94105	2.19954	2.08205	1.94575	1.23777	0.844143	0.9402	0.757737
1.96455	2.13844	2.29824	1.88935	1.11296	1.10336	1.26658	1.13217
1.95515	2.18074	2.13844	1.89405	1.49699	1.26658	1.10336	1.45859
	2.11964	2.12904	1.94575	0.728934	1.5258	1.641	0.661729
	2.09145	2.02565	1.99745		1.99623	0.959352	0.824942
	2.12434	2.02095	1.94105		1.26658	0.844143	1.5258
	2.11024		1.97865		1.85222	1.26658	1.24737
			1.84705		1.44899	1.25697	0.863345
			2.00215			0.796139	1.22817
			2.06795			0.94015	1.47779
			2.04915			1.49699	1.28578
			2.06795
			2.27004

## Sheet: Fig5B
claudin-5			β-catenin
C	CK	-MSH (1 pM) + CK	C	CK	-MSH (1 pM) + CK
217	277	208	164	317	142
229	285	221	176	245	189
211	256	223	185	272	177
206	261	238	155	348	153

## Sheet: Fig6
				α-MSH								α-MSH + CK					α-MSH						α-MSH + CK
C				1								1					10						10							CK					H2O2
494	468	478	481	497	479	503	489	490	473	506	481	487	498	487	502	516	510	517	506	496	480	489	494	484	487	491	479	492	560	537	522	544	539	511	1082	1123	1120	1062	1053	1092

## Sheet: Fig7B
C	CK	-MSH (1 pM) + CK
35.396	38.58	35.537
43.851	51.065	36.351
33.237	39.555	45.991
35.231	51.053	47.836
42.73	99.427	63.053
29.118	83.572	57.094
29.592	83.684	54.66
21.056	104.011	74.672
33.248	61.362	73.902
23.484	79.301	60.905
26.745	60.341	67.775
28.977	65.116	57.842
50.51	69.605	44.025
67.391	89.498	63.428
56.195	66.238	59.598
53.328	71.787	52.449
36.859	70.738	49.55
33.894	82.057	33.426
41.007	61.578	30.187
39.548	57.265	20.678
	60.434
	71.222
	49.691
	46.075
	72.412
	65.715
	74.284
	77.205
